# Supplementary material for: Downregulation of Sirt1 is correlated to upregulation of p53 and increased apoptosis in epicardial adipose tissue of patients with coronary artery disease
Source: EXCLI J. 2020 Oct 2;19:1387–98. doi: 10.17179/excli2020-2423 (PMC7689241; doi:10.17179/excli2020-2423)
Supplement: Supplementary data [file EXCLI-19-1387-s-001.xlsx]

## Sheet: raw data
ID	Group	Age	Sex	Systolic_BP	Diastolic_BP	Breathing_rate	Heart_Beat	Temperature	EF	height	weight	BMI	Hypertension	Dia	HL	FH	Opium	Exercise	Smoking	BS	BUN	Cr	Mg	Na	K	WBC	RBC	Hb	Hct	RDW	Platelet	MCV	MCH	MCHC	Blood_Group	RH	PT	INR	PTT	FBS	LDL_C	HDL_C	TG	TC	VD1	VD2	VD3	LMS	LAD
1	0	56	1	115	70	18	68	37	50	165	75	27.55	0	0	1	1	1	0	1	94	19	1.3	3.1	142	3.7	6.6	4.52	13.9	41.4	14	130	91.6	30.8	33.6	0	1	12.6	1.01	26.6	77	31	42	51	78	0	1	0	0	1
2	0	58	0	100	40	16	72	36.5	45	170	84	29.07	1	0	0	0	0	0	0	119	14	0.7	1.8	142	4	7.2	4.02	11.6	36.2	13	165	90	28.9	32	2	1	13.1	1.08	27	89	111	37	110	155	0	0	1	0	1
3	0	49	1	140	80	16	72	36.5	50	167	60	21.51	1	0	0	1	0	0	0	91	32	1.2	2.3	135	4.1	4.7	4.99	14.2	43	12.6	193	86.2	28.5	33	1	1	13	1.06	32.2	90	181	27	141	121	0	0	1	1	1
4	0	54	0	140	80	19	75	37	50	157	64	25.96	1	0	1	1	0	1	0	130	15	0.8	1.6	135	4.1	7.9	4.59	13.9	41.2	12.9	227	89.8	30.3	33.7	1	1	13.8	1.18	32	120	131	32	121	183	0	0	1	0	1
5	0	52	1	110	70	19	70	36.5	50	165	73	26.81	0	0	0	0	0	1	0	132	10	0.9	2.3	137	3.4	6.2	3.65	13	36.8	14.5	195	100.8	36.5	35.5	2	1	12.8	1.04	25.3	91	139	37	119	193	0	0	1	0	1
6	0	51	1	140	90	18	68	37	50	180	97	29.94	1	0	1	0	0	0	0	117	12	0.9	1.9	138	4.1	8.6	5.46	14.7	45.3	14	211	83	26.9	32.5	3	1	13.5	1.15	26	109	85	56	77	151	0	0	1	0	1
7	0	57	0	130	80	19	70	36.8	55	148	52	23.74	0	0	0	0	0	0	0	128	16	0.7	1.9	137	4.1	7.2	4.16	12.2	37.6	13.4	296	90.4	29.3	32.4	0	1	12.6	1.01	26.4	178	114	59	92	101	0	1	0	0	1
8	0	49	1	100	60	16	70	36.8	55	174	81	26.75	0	0	0	0	1	0	1	91	12	1.1	1.9	135	4.3	8.1	4.04	12.7	37.9	13.2	218	93.8	31.4	33.5	2	1	12.8	1.2	26	138	102	49	97	156	0	1	0	0	0
9	0	56	0	110	70	17	70	36.5	50	165	79.5	29.2	0	0	1	1	0	1	0	142	15	0.8	2.5	139	3.5	6.3	4.78	13.6	41.1	12	212	86	28.5	33.1	0	1	13	1.06	30	84	132	28	147	184	0	0	1	0	1
10	0	56	0	120	80	19	70	36.5	55	155	64	26.64	1	0	0	1	0	0	0	118	10	0.8	1.6	140	3.7	12	4.41	13.2	40.2	13.3	140	91.2	29.9	32.8	2	1	13.5	1.14	25	110	121	41	211	197	0	1	0	0	1
11	0	53	1	100	60	18	68	36.7	50	170	69	23.88	0	0	0	0	1	0	1	111	11	1	2.7	138	4.1	5.5	4.53	12.8	39.3	13.4	185	86.8	28.3	32.6	1	1	12.9	1.05	33	123	67	27	215	171	0	0	1	0	1
12	0	48	1	130	80	18	65	37	55	172	79	26.7	1	0	1	1	1	0	1	97	18	1.2	2.3	139	4.8	7.3	4.44	13.4	39.9	12.5	222	89.9	30.2	33.6	1	1	13	1.05	25.4	132	139	37	198	199	1	0	0	0	1
13	0	57	1	110	70	22	78	36.8	50	162	77	29.34	0	0	0	0	0	1	0	110	23	1	1.6	138	3.7	7.8	5.04	12.1	39.2	13.8	214	77.8	24	30.9	2	1	12.5	1	26	106	65	65	43	139	1	0	0	0	1
14	0	54	1	130	90	19	73	36.8	40	170	79	27.34	0	0	0	1	1	0	1	238	13	1.1	2.6	137	3.9	8.5	5.33	15.8	47.6	13.4	129	89.3	29.6	33.2	0	1	13.5	1.19	32.2	86	64	35	72	116	0	0	1	0	1
15	0	51	0	120	70	19	70	36.5	55	175	71	23.18	0	0	1	1	0	1	1	121	17	1.1	1.68	135	4	7.8	4.35	13.25	36.8	14.5	193	98	30.2	33.2	1	1	12.9	1.1	30	91	62	42	74	117	0	0	1	0	1
16	0	47	1	100	60	18	73	36.8	50	171	84	28.73	0	0	0	0	0	0	1	92	13	0.8	1.36	138	4.1	6.7	4.86	13.4	42.5	14.1	209	87.4	27.6	31.5	2	1	12.5	1	26.3	87	87	25	284	148	0	0	1	0	1
17	0	52	1	140	90	20	76	37	50	176	81	26.15	1	0	1	1	0	1	0	105	13	9	2.1	140	3.8	8.1	3.95	13.8	40.7	12.8	187	91.2	28.5	33	2	1	13.1	1.08	33.2	102	117	40	116	184	0	1	0	0	1
18	0	52	1	120	80	18	74	37	40	165	72	26.45	1	0	1	1	0	1	0	110	32	1.2	1.72	135	4	8.2	4.67	13.6	38.8	12.1	307	83.1	29.1	35.1	0	1	12.5	1	26.4	89	58	43	50	105	0	0	1	1	1
19	0	58	0	130	70	18	75	37	50	166	77	27.94	1	0	1	1	0	0	0	102	16	1.1	1.68	139	3.8	6.7	4.05	10.9	34.5	15.2	214	85.2	26.9	31.6	1	1	13	1.06	25.3	76	8	27	473	185	0	0	1	0	1
20	0	58	0	120	70	18	75	36.5	40	147	64	29.62	0	0	1	0	0	0	0	111	13	0.7	2	140	3.8	5.9	5.17	15.1	45.6	12.7	205	88.2	29.2	33.1	2	1	12.8	1.04	26.8	83	71	28	99	113	0	0	1	1	0
21	0	59	1	120	70	20	65	37	35	170	75	25.95	1	0	1	0	0	0	0	106	12	0.9	1.63	140	3.6	6	4.96	13.6	40.2	13.5	242	81	27.4	33.8	0	1	13.5	1.14	33.6	110	65	34	114	138	0	0	1	0	1
22	0	52	1	120	80	18	78	36.5	50	158	75	30.04	1	0	1	0	1	0	1	102	17	0.8	2	139	3.7	10.4	4.82	14.6	42.6	12.2	245	88.4	30.3	34.3	1	1	12.8	1.04	32	80	56	30	85	98	0	0	1	1	1
23	0	55	1	100	60	18	76	37	50	163	55	20.7	0	0	0	0	1	1	1	106	11	0.8	1.82	137	3.8	6.6	4.85	14.3	42.8	13.4	137	88.2	29.5	33.4	1	1	12.5	1	26.8	71	55	42	41	103	0	0	1	0	1
24	0	51	1	130	80	20	76	37	50	170	81	28.03	1	0	0	1	0	0	0	127	19	1.3	1.67	135	3.7	6.3	4.63	13.8	40.7	12.9	186	87.9	29.8	33.9	0	1	13.6	1.15	26.6	100	96	27	191	164	0	0	1	1	1
25	0	58	1	130	80	20	70	36.5	40	175	93	30.37	1	0	1	0	0	0	0	102	13	1.2	1.2	139	4.1	8.4	4.33	12.2	38.8	14	166	89.6	28.2	31.4	1	1	13.2	1.09	33.6	103	79	29	191	133	0	0	3	0	1
26	0	54	1	110	70	17	72	36.5	40	172	60	20.28	0	0	1	1	1	1	1	92	12	0.8	1.98	136	3.7	6.3	4.86	13.7	42.3	14.5	166	87	28.2	32.4	0	1	13	1.06	35.4	95	84	35	132	129	0	0	1	0	1
27	0	48	1	110	70	18	72	36.5	40	178	70	22.09	0	0	0	0	1	0	1	96	15	1.1	1.97	137	4.2	9.5	4.99	15.1	44.7	12.3	226	89.6	30.3	33.8	2	1	12.5	1	25	77	57	38	108	108	0	0	1	0	1
28	0	56	1	120	80	18	70	36.5	40	169	71	24.86	1	0	0	1	0	0	0	93	13	1.3	1.95	136	4.3	6.7	4.74	14.7	43	13	118	90.7	31	34.2	1	1	12.7	1.01	27.9	116	76	23	57	104	0	0	1	1	0
29	0	52	0	120	80	18	74	37	60	172	84	28.39	1	0	1	0	0	0	0	101	17	1.5	1.62	135	4	8.2	4.54	13.1	38.5	12.1	361	84.8	28.9	34	0	1	13.6	1.15	31.2	93	60	33	173	116	0	0	1	1	1
30	0	51	1	110	60	20	72	37	40	166	78	28.31	0	0	0	0	0	0	0	111	32	1.3	2	137	4.6	6.4	4.56	12.6	39.5	13.3	191	86.6	27.6	31.9	2	1	15.4	1.42	26.7	86	145	24	67	187	0	1	0	0	1
31	0	54	1	130	80	23	80	36.8	50	167	70	25.1	1	0	0	1	0	1	0	92	17	0.9	1.9	138	4	6.4	4.28	12.6	38.2	13.5	193	89.3	29.4	33	2	1	12.5	1	30	97	61	30	72	102	0	0	1	0	1
32	0	52	0	110	70	19	76	37	55	158	65	26.04	1	0	1	1	1	0	0	105	32	1.2	1.4	136	4.6	4.1	3.62	10.5	33.5	16.5	234	92.5	29	31.3	2	1	12.5	1	27.1	89	108	48	117	168	0	1	0	0	0
33	0	53	1	130	80	19	74	37	50	159	60	23.73	0	0	1	0	1	0	1	93	24	1.1	1.9	140	4.4	7.6	5.51	17.7	52.2	12.3	160	94.7	32.1	33.9	3	1	12.5	1	33.5	94	50	29	83	89	0	0	1	0	1
34	0	55	0	130	70	18	80	37	50	175	79	25.8	0	0	1	1	0	1	0	104	11	0.8	2.1	145	4.1	6.7	4.66	12.9	39.1	13.9	122	83.9	27.7	33	0	1	12.6	1.01	26	91	133	42	98	190	0	0	1	0	1
35	0	45	0	110	70	19	78	37	45	171	89	30.44	1	0	1	1	0	0	1	102	19	0.7	2.6	140	4.3	7.2	4.9	11.9	39.6	13.8	430	80.8	24.3	30.1	0	0	12.9	1.06	35.6	98	148	41	163	205	0	0	1	0	1
1+	1	55	1	140	100	19	70	37	50	164	74	27.51	0	0	0	0	1	1	0	360	15	0.9	2	138	4.1	8.2	4.71	14.9	40.4	14.4	102	85.8	31.6	36.9	2	1	13.6	1.15	29.8	103	62	35	118	108	0	0	0	0	0
2+	1	59	1	120	80	18	70	37	50	176	76	24.54	0	0	0	0	0	0	0	115	21	1	1.9	140	3.8	5.8	5.02	16.2	44.9	13.2	137	89.4	32.3	36.1	1	1	19.4	2.11	33	99	48	60	33	116	0	0	0	0	0
3+	1	45	0	110	60	19	68	37	50	173	71	23.72	0	0	0	0	0	1	1	108	18	0.8	1.6	136	3.8	6.5	4.27	13.7	37.7	12.9	232	88.3	32.1	36.3	2	1	15.8	1.98	27	103	116	38	190	125	0	0	0	0	0
4+	1	50	0	130	70	16	70	37	50	150	57	25.33	0	0	0	0	0	1	0	114	16	0.9	2.7	142	3.3	6.5	4.38	12.3	37.4	12.4	185	85.4	28.1	32.9	2	1	16.5	1.6	33.1	103	86	53	67	152	0	0	0	0	0
5+	1	47	0	110	70	18	62	36.8	40	161	59	22.76	0	0	1	1	0	0	0	212	12	0.9	2.1	141	3.6	7	3.93	12.3	36.2	12.4	137	92.1	31.3	34	3	1	15.1	1.37	33.1	86	81	66	96	165	0	0	0	0	0
6+	1	60	1	100	50	18	70	36.5	30	162	75	28.58	0	0	0	0	1	1	1	88	21	1.6	2.01	143	4.5	9.9	4.59	13.8	42.2	14.6	264	91.9	30.1	32.7	0	0	13.3	1.11	29.7	90	34	37	49	83	0	0	0	0	0
7+	1	40	1	110	70	20	70	36.9	50	178	83	26.2	0	0	0	0	0	0	0	113	13	1	2.61	136	4.1	4.7	4.63	14.3	39.8	13.3	213	86	30.9	35.9	0	1	13.2	1.1	27.6	93	127.4	43	99	154	0	0	0	0	0
8+	1	48	1	110	70	16	74	36	50	167	62	22.23	0	0	0	1	1	1	0	87	14	0.6	2.6	140	3.5	7.8	4.62	13.3	38	14.9	124	82.3	28.8	35	1	1	13.1	1.08	26	85	147	54	96	220	0	0	0	0	0
9+	1	51	1	120	80	16	62	36.5	60	170	83	28.72	1	0	0	0	0	0	0	116	17	1.1	2.14	137	4	9	4.54	14.2	38.8	12.7	188	85.5	31.3	36.6	1	1	19.6	2.14	32.4	108	50	40	200	120	0	0	0	0	0
10+	1	45	1	120	70	17	70	36.5	60	171	75	25.65	1	0	0	1	0	0	0	70	12	1.2	1.55	137	3.8	4	5.04	15	43.7	12.2	130	86.7	29.8	34.3	0	1	12.5	1	31.1	120	123	60	78	180	0	0	0	0	0
11+	1	54	0	120	80	18	75	37	50	160	62	24.22	0	0	0	0	0	1	0	110	20	0.9	2.1	141	4	4.4	4.69	15.1	44.4	13	154	94.7	32.2	34	0	1	13.1	1.08	26.2	97	107	34	523	230	0	0	0	0	0
12+	1	49	0	120	80	18	70	37	50	155	66	27.47	0	0	0	0	0	0	0	105	17	1.1	2.13	138	4.2	8.1	4.22	12.9	36	13.1	144	84.3	30.7	35.5	1	1	11.9	1.3	26.6	98	62	27	95	112	0	0	0	0	0
13+	1	51	1	110	70	19	65	36.5	50	175	81	26.45	0	0	0	0	1	1	1	96	16	0.9	2.1	140	4.1	5.4	3.81	13.2	38.5	14	190	88.2	32.1	34.2	3	1	11.3	1.04	79.4	89	42	55	39	99	0	0	0	0	0
14+	1	56	0	120	70	16	75	37	60	170	75	25.95	0	0	0	0	0	0	0	121	13	1.2	1.5	142	3.6	6.5	4.76	11.28	40.9	13.6	211	89.1	31.6	36.2	0	0	17.1	1	26.9	98	98	36	101	151	0	0	0	0	0
15+	1	57	0	120	80	16	60	36.5	50	163	65	24.46	1	0	0	1	0	1	0	106	13	0.9	2	144	3.9	4.8	3.91	12.7	56.11	12.8	223	88	32.2	34.3	2	1	12	1.3	29	109	98	46	231	166	0	0	0	0	0
16+	1	60	1	110	80	16	70	37	50	173	80	26.73	0	0	0	0	0	0	1	94	20	1	1.9	120	4.2	5.9	4.6	12	52	13.3	142	86.2	29.9	33.9	1	1	11.2	1.1	28.9	121	109	63	57	172	0	0	0	0	0
17+	1	49	0	120	80	18	62	37	55	165	70	25.71	0	0	0	0	0	1	0	111	18	1.1	2.1	134	4.1	6.1	5.2	13.6	46	12.4	142	91.3	30	32.6	1	1	12.2	1.1	26.8	95	134	36	106	191	0	0	0	0	0
18+	1	55	1	120	70	16	70	36.5	50	172	79	26.7	0	0	1	1	0	0	1	106	16	0.8	2.2	138	3.5	6.1	4.3	13.4	45.9	13.6	190	85.8	31.4	36.7	0	1	15	1.3	27	118	152	52	95	209	0	0	0	0	0
19+	1	55	1	130	90	17	70	36.5	60	180	79	24.38	0	0	0	0	0	1	1	85	16	1.3	2.2	141	4.5	8.1	5.6	13.8	42.4	12	129	86.1	29.6	32.3	3	1	13	1.08	29	99	45	67	116	123	0	0	0	0	0
20+	1	50	0	120	70	16	74	36	60	168	68	24.09	1	0	0	0	0	0	0	113	17	1	1.95	146	3.9	6.3	4.4	12.8	48	14.8	134	90.5	31.7	35.2	2	1	10.2	1.04	28.4	107	59	46	126	127	0	0	0	0	0
21+	1	45	0	110	60	18	70	36.5	50	169	71	24.86	0	0	0	0	0	0	0	100	14	0.8	2.1	140	4.1	7.2	5.2	14.2	37	12.4	135	91.3	30.1	32.5	0	0	11.5	1.04	28.1	82	72	38	163	134	0	0	0	0	0
22+	1	53	0	130	90	18	68	36.5	50	170	72	24.91	0	0	0	0	0	0	0	96	19	1.5	1.9	139	3.6	8	4.8	10.3	44.8	13.6	220	89.1	31.6	36.3	0	1	11.9	1.08	22.9	100	108	34	78	149	0	0	0	0	0
23+	1	48	1	110	60	18	70	37	45	179	77	24.03	0	0	0	0	0	1	1	105	13	1.2	1.85	124	3.8	6.9	5.1	9.9	46	14.1	213	86.6	29.7	34.6	1	1	19.2	2.1	39.1	104	109	52	88	177	0	0	0	0	0
24+	1	50	0	120	70	18	75	37	55	162	79	30.1	0	0	1	0	0	1	0	112	15	0.9	2	145	4.3	8.2	4.6	12	48.3	12.5	141	89.2	32.3	34	2	1	10.3	1.02	25.2	85	161	31	391	240	0	0	0	0	0
25+	1	49	1	120	80	18	75	36.5	55	175	80	26.12	0	0	0	0	0	0	1	88	12	1.1	1.9	136	4	4.9	5.26	10.9	45.6	13.9	131	88.5	32.2	34.1	2	1	10.6	1	28.4	133	55	31	105	104	0	0	0	0	0
26+	1	53	1	110	70	16	73	37	50	170	72	24.91	1	0	0	0	0	0	1	93	18	1.2	1.6	141	3.8	6.1	4.82	11.2	42.8	12.4	184	91.1	29.6	33.8	1	1	10.1	1	27.9	94	92	42	136	156	0	0	0	0	0
27+	1	56	1	100	50	18	65	36.8	45	176	81	26.15	0	0	0	0	0	1	0	110	16	1.2	1.9	136	4.2	5.5	4.82	14.2	38	13.2	142	84.6	30.6	34.9	3	0	10.9	1.04	23.2	96	132	39	178	208	0	0	0	0	0
28+	1	48	1	130	80	18	70	36.8	55	175	72	23.51	0	0	1	1	0	1	1	91	14	0.8	2.1	144	3.9	8.3	5.27	12.3	42.5	12.8	193	88.6	32.1	34.2	3	1	10.7	1	26.1	93	88	51	59	158	0	0	0	0	0
29+	1	51	0	110	60	17	70	36.5	50	176	82	26.47	0	0	0	0	0	0	0	103	18	1.6	2.5	141	4.1	9.2	4.29	14.1	45	13.6	205	85.2	29.2	33.6	2	0	9.13	0.9	28	105	79	44	80	135	0	0	0	0	0
	0="CAD" patients and 1="Non-CAD" subjects												For Hypertension, Diastolic blood pressure,HL, FH, Opium, Exercise, and Smoking 0="No" and 1="Yes"
[truncated: 17 more columns]
